# Supplementary material for: Sociodemographic Trends and Perinatal Outcomes in Fathers 50 Years and Older
Source: JAMA Netw Open. 2024 Aug 1;7(8):e2425269. doi: 10.1001/jamanetworkopen.2024.25269 (PMC11294967; doi:10.1001/jamanetworkopen.2024.25269)
Supplement: Supplement 2. — Mother's Education vs Paternal Race and Age [file jamanetwopen-e2425269-s002.xlsx]

## Sheet: Supplementary
Mother's Education vs. Paternal Race and Age
All Fathers										White Fathers										Black Fathers										Asian Fathers
Mother's Education, (No (%))	<50	50-54	55-59	60-64	65-69	70-74	75-79	80+		Mother's Education, (No (%))	<50	50-54	55-59	60-64	65-69	70-74	75-79	80+		Mother's Education, (No (%))	<50	50-54	55-59	60-64	65-69	70-74	75-79	80+		Mother's Education, (No (%))	<50	50-54	55-59	60-64	65-69	70-74	75-79	80+
<HS	4546342 (11.739)	51546 (15.641)	18401 (17.17)	6212 (18.271)	1909 (19.075)	590 (20.922)	147 (21.243)	66 (24.906)		<HS	2775497 (10.277)	25062 (13.248)	8165 (14.078)	2564 (14.301)	757 (14.171)	224 (14.424)	64 (16.327)	25 (18.939)		<HS	588796 (11.172)	12210 (16.252)	5316 (19.114)	1993 (21.736)	666 (24.888)	218 (30.194)	53 (30.114)	28 (40)		<HS	183536 (7.483)	4515 (15.542)	1719 (18.44)	666 (21.687)	201 (23.564)	64 (26.556)	12 (23.529)	9 (29.032)
HS Graduate/Some College/AA	20044489 (51.757)	151745 (46.046)	51013 (47.601)	16123 (47.421)	4716 (47.122)	1316 (46.667)	321 (46.387)	110 (41.509)		HS Graduate/Some College/AA	13617307 (50.421)	81731 (43.204)	25983 (44.8)	7939 (44.28)	2359 (44.159)	712 (45.847)	177 (45.153)	46 (34.848)		HS Graduate/Some College/AA	3526247 (66.908)	42943 (57.159)	15918 (57.234)	5254 (57.302)	1514 (56.577)	376 (52.078)	95 (53.977)	38 (54.286)		HS Graduate/Some College/AA	744610 (30.361)	11470 (39.482)	3788 (40.635)	1272 (41.42)	344 (40.328)	92 (38.174)	22 (43.137)	12 (38.71)
Bachelor's Degree	8571022 (22.131)	69896 (21.209)	20584 (19.207)	6366 (18.724)	1797 (17.956)	474 (16.809)	101 (14.595)	43 (16.226)		Bachelor's Degree	6631052 (24.553)	46208 (24.426)	13160 (22.69)	4071 (22.706)	1175 (21.996)	333 (21.442)	73 (18.622)	35 (26.515)		Bachelor's Degree	724139 (13.74)	11663 (15.524)	3899 (14.019)	1167 (12.728)	306 (11.435)	74 (10.249)	13 (7.386)	1 (1.429)		Bachelor's Degree	794281 (32.386)	7611 (26.199)	2222 (23.836)	680 (22.143)	197 (23.095)	43 (17.842)	6 (11.765)	2 (6.452)
Master's or Higher	5086398 (13.134)	47654 (14.46)	14011 (13.074)	4208 (12.376)	1253 (12.52)	327 (11.596)	88 (12.717)	33 (12.453)		Master's or Higher	3807638 (14.099)	33515 (17.716)	9809 (16.913)	3069 (17.118)	953 (17.84)	256 (16.484)	70 (17.857)	25 (18.939)		Master's or Higher	393705 (7.47)	7334 (9.762)	2307 (8.295)	627 (6.838)	161 (6.016)	37 (5.125)	7 (3.977)	2 (2.857)		Master's or Higher	692805 (28.248)	4317 (14.86)	1155 (12.39)	275 (8.955)	72 (8.441)	26 (10.788)	9 (17.647)	5 (16.129)
Unknown/Missing	479591 (1.238)	8713 (2.644)	3159 (2.948)	1091 (3.209)	333 (3.327)	113 (4.007)	35 (5.058)	13 (4.906)		Unknown/Missing	175882 (0.651)	2658 (1.405)	881 (1.519)	286 (1.595)	98 (1.835)	28 (1.803)	8 (2.041)	1 (0.758)		Unknown/Missing	37386 (0.709)	979 (1.303)	372 (1.338)	128 (1.396)	29 (1.084)	17 (2.355)	8 (4.545)	1 (1.429)		Unknown/Missing	37316 (1.522)	1138 (3.917)	438 (4.699)	178 (5.796)	39 (4.572)	16 (6.639)	2 (3.922)	3 (9.677)
Mother's Education, (%)										Mother's Education, (%)										Mother's Education, (%)										Mother's Education, (%)
	<50	50-54	55-59	60-64	65-69	70-74	75-79	80+			<50	50-54	55-59	60-64	65-69	70-74	75-79	80+			<50	50-54	55-59	60-64	65-69	70-74	75-79	80+			<50	50-54	55-59	60-64	65-69	70-74	75-79	80+
<HS	11.739	15.641	17.17	18.271	19.075	20.922	21.243	24.906		<HS	10.277	13.248	14.078	14.301	14.171	14.424	16.327	18.939		<HS	11.172	16.252	19.114	21.736	24.888	30.194	30.114	40		<HS	7.483	15.542	18.44	21.687	23.564	26.556	23.529	29.032
HS Graduate/Some College/AA	51.757	46.046	47.601	47.421	47.122	46.667	46.387	41.509		HS Graduate/Some College/AA	50.421	43.204	44.8	44.28	44.159	45.847	45.153	34.848		HS Graduate/Some College/AA	66.908	57.159	57.234	57.302	56.577	52.078	53.977	54.286		HS Graduate/Some College/AA	30.361	39.482	40.635	41.42	40.328	38.174	43.137	38.71
Bachelor's Degree	22.131	21.209	19.207	18.724	17.956	16.809	14.595	16.226		Bachelor's Degree	24.553	24.426	22.69	22.706	21.996	21.442	18.622	26.515		Bachelor's Degree	13.74	15.524	14.019	12.728	11.435	10.249	7.386	1.429		Bachelor's Degree	32.386	26.199	23.836	22.143	23.095	17.842	11.765	6.452
Master's or Higher	13.134	14.46	13.074	12.376	12.52	11.596	12.717	12.453		Master's or Higher	14.099	17.716	16.913	17.118	17.84	16.484	17.857	18.939		Master's or Higher	7.47	9.762	8.295	6.838	6.016	5.125	3.977	2.857		Master's or Higher	28.248	14.86	12.39	8.955	8.441	10.788	17.647	16.129
Unknown/Missing	1.238	2.644	2.948	3.209	3.327	4.007	5.058	4.906		Unknown/Missing	0.651	1.405	1.519	1.595	1.835	1.803	2.041	0.758		Unknown/Missing	0.709	1.303	1.338	1.396	1.084	2.355	4.545	1.429		Unknown/Missing	1.522	3.917	4.699	5.796	4.572	6.639	3.922	9.677
Marital Status by Paternal Race and Age
All Fathers										White Fathers										Black Fathers										Black Fathers
Marital Status, (No (%))	<50	50-54	55-59	60-64	65-69	70-74	75-79	80+		Marital Status, (No (%))	<50	50-54	55-59	60-64	65-69	70-74	75-79	80+		Marital Status, (No (%))	<50	50-54	55-59	60-64	65-69	70-74	75-79	80+		Marital Status, (No (%))	<50	50-54	55-59	60-64	65-69	70-74	75-79	80+
Married	24409744 (63.029)	215266 (65.32)	68308 (63.739)	21783 (64.068)	6617 (66.117)	1926 (68.298)	494 (71.387)	184 (69.434)		Married	18743316 (69.401)	133264 (70.445)	40143 (69.214)	12659 (70.606)	3840 (71.883)	1167 (75.145)	307 (78.316)	108 (81.818)		Married	2044381 (38.791)	42203 (56.174)	15481 (55.663)	4995 (54.477)	1560 (58.296)	438 (60.665)	109 (61.932)	42 (60)		Married	1877525 (76.554)	21365 (73.543)	6753 (72.442)	2226 (72.485)	610 (71.512)	177 (73.444)	37 (72.549)	21 (67.742)
Unmarried	11889985 (30.701)	86872 (26.36)	29607 (27.627)	9166 (26.959)	2537 (25.35)	643 (22.801)	125 (18.064)	55 (20.755)		Unmarried	6650890 (24.626)	40480 (21.398)	13064 (22.525)	3742 (20.871)	1046 (19.581)	258 (16.613)	44 (11.224)	14 (10.606)		Unmarried	3083084 (58.5)	30359 (40.409)	11217 (40.332)	3807 (41.52)	1035 (38.677)	258 (35.734)	61 (34.659)	27 (38.571)		Unmarried	240279 (9.797)	2475 (8.52)	777 (8.335)	211 (6.871)	67 (7.855)	10 (4.149)	1 (1.961)	2 (6.452)
Missing	2428113 (6.27)	27416 (8.319)	9253 (8.634)	3051 (8.974)	854 (8.533)	251 (8.901)	73 (10.549)	26 (9.811)		Missing	1613170 (5.973)	15430 (8.157)	4791 (8.261)	1528 (8.523)	456 (8.536)	128 (8.242)	41 (10.459)	10 (7.576)		Missing	142808 (2.71)	2567 (3.417)	1114 (4.005)	367 (4.003)	81 (3.027)	26 (3.601)	6 (3.409)	1 (1.429)		Missing	334744 (13.649)	5211 (17.937)	1792 (19.223)	634 (20.645)	176 (20.633)	54 (22.407)	13 (25.49)	8 (25.806)
Marital Status, (%)										Marital Status, (%)										Marital Status, (%)										Marital Status, (%)
	<50	50-54	55-59	60-64	65-69	70-74	75-79	80+			<50	50-54	55-59	60-64	65-69	70-74	75-79	80+			<50	50-54	55-59	60-64	65-69	70-74	75-79	80+			<50	50-54	55-59	60-64	65-69	70-74	75-79	80+
Married	63.029	65.32	63.739	64.068	66.117	68.298	71.387	69.434		Married	69.401	70.445	69.214	70.606	71.883	75.145	78.316	81.818		Married	38.791	56.174	55.663	54.477	58.296	60.665	61.932	60		Married	76.554	73.543	72.442	72.485	71.512	73.444	72.549	67.742
Unmarried	30.701	26.36	27.627	26.959	25.35	22.801	18.064	20.755		Unmarried	24.626	21.398	22.525	20.871	19.581	16.613	11.224	10.606		Unmarried	58.5	40.409	40.332	41.52	38.677	35.734	34.659	38.571		Unmarried	9.797	8.52	8.335	6.871	7.855	4.149	1.961	6.452
Missing	6.27	8.319	8.634	8.974	8.533	8.901	10.549	9.811		Missing	5.973	8.157	8.261	8.523	8.536	8.242	10.459	7.576		Missing	2.71	3.417	4.005	4.003	3.027	3.601	3.409	1.429		Missing	13.649	17.937	19.223	20.645	20.633	22.407	25.49	25.806
